# Supplementary material for: AI reveals insights into link between CD33 and cognitive impairment in Alzheimer’s Disease
Source: PLoS Comput Biol. 2023 Feb 13;19(2):e1009894. doi: 10.1371/journal.pcbi.1009894 (PMC9956604; doi:10.1371/journal.pcbi.1009894)
Supplement: S1 Table — If the genes in a module do not enrich NeuroMMSig terms significantly (adjusted p < 0.05), individual genes are reported. If significant enriched terms could be found, all significant pathways are reported. (XLSX) [file pcbi.1009894.s001.xlsx]

## Sheet: Tabelle1
module	genes	NeuroMMSig term	adj. P-value
1	289	GABA subgraph	0.0083
		Glutamatergic subgraph	0.0087
2	16	Toll like receptor subgraph	0.0089
3	7	Prostaglandin subgraph	0.0109
4	6	TGF-Beta subgraph	1.4e-05
5	9	TGF-Beta subgraph	0.0003
6	4	Calpastatin-calpain subgraph	0.0004
7	4	JAK-STAT signaling subgraph	0.0393
		Akt subgraph	0.0393
		Cell cycle subgraph	0.0393
8	3	AGER, NFATC1, CSF2
9	3	Chaperone subgraph	0.0396
		Chemokine signaling subgraph	0.0396
10	2	REL, IL21
11	2	Ubiquitin degradation subgraph	0.0109
		Unfolded protein response subgraph	0.0217
12	2	Insulin signal transduction	0.0359
		Glutamatergic subgraph	0.0359
13	2	Peroxisome proliferator activated receptor subgraph	0.0024
14	2	GDNF, CASP3
15	2	Gamma secretase subgraph	0.0335
		Notch signaling subgraph	0.0335
		ADAM Metallopeptidase subgraph	0.0335
16	2	Epigenetic modification subgraph	0.0109
17	2	TICAM1, RALBP1
18	2	Amyloidogenic subgraph	0.0145
19	2	Tumor necrosis factor subgraph	0.043
		Calcium-dependent signal transduction	0.043
		Unfolded protein response subgraph	0.043
20	2	Acetylcholine signaling subgraph	0.0205
21	2	Matrix metalloproteinase subgraph	0.0302
22	2	Axonal guidance subgraph	0.0121
23	2	IFNB1, TRAF1
24	2	XIAP subgraph	0.0114
		T cells signaling	0.0324
25	2	GPR3, ARRB2
26	2	Endoplasmic reticulum-Golgi protein export	0.0288
		Amyloidogenic subgraph	0.0288
27	2	Low density lipoprotein subgraph	0.0193
28	2	MIR485, DLG4
single genes	4	CD33, HSPB2, HSPB3, MIR101-1
