# Supplementary material for: AI reveals insights into link between CD33 and cognitive impairment in Alzheimer’s Disease
Source: PLoS Comput Biol. 2023 Feb 13;19(2):e1009894. doi: 10.1371/journal.pcbi.1009894 (PMC9956604; doi:10.1371/journal.pcbi.1009894)
Supplement: S4 Table — The three clustering algorithms: 1) markov clustering, 2) edge betweenness, and 3) infomap were applied on the knowledge graph. For every cluster algorithm the corresponding metrics are given, as well as, the average rank. Printed in bold is the best algorithm according to the respective metric. The algorithms were ranked per metric and the average rank per algorithm was calculated. (XLSX) [file pcbi.1009894.s004.xlsx]

## Sheet: Tabelle1
metric	markov	between	infomap
number clusters	32	41	40
internal density	0.1515	0.1663	0.1662
edges inside	344.61	312.8	68.09
average degree	1.3577	1.3708	1.0966
expansion	0.2272	0.2141	0.4883
cut ratio	0.0006	0.001	0.0015
conductance	0.0887	0.0988	0.0987
norm cut	0.0895	0.2078	0.218
average rank	1.5714	1.7143	2.7142
